# Supplementary material for: Combined PET Radiotracer Approach Reveals Insights into Stromal Cell-Induced Metabolic Changes in Pancreatic Cancer In Vitro and In Vivo
Source: Cancers (Basel). 2024 Oct 4;16(19):3393. doi: 10.3390/cancers16193393 (PMC11475921; doi:10.3390/cancers16193393)
Supplement: Supplementary file 1 [file cancers-16-03393-s001.zip]

Archive with 1 entries (1 files):
- cancers-3175419-supplementary.pdf
